# Supplementary material for: Prevention of Meningococcal Disease: Knowledge, Attitudes, and Practices of General Practitioners and Primary Care Pediatricians in South Italy
Source: Vaccines (Basel). 2024 Aug 6;12(8):889. doi: 10.3390/vaccines12080889 (PMC11360620; doi:10.3390/vaccines12080889)
Supplement: Supplementary file 1 [file vaccines-12-00889-s001.zip]

Archive with 1 entries (1 files):
- vaccines-3100972-supplementary.pdf
